# Supplementary material for: A Short-Chain Analogue of Seminolipid: Synthesis and Inhibitory Effect on Mouse Fertilization
Source: Pharmaceuticals (Basel). 2025 Apr 23;18(5):611. doi: 10.3390/ph18050611 (PMC12114865; doi:10.3390/ph18050611)
Supplement: Supplementary file 1 [file pharmaceuticals-18-00611-s001.zip]

Archive with 4 entries (3 files):
- pharmaceuticals-3463188-supp/
- pharmaceuticals-3463188-supp/Supplementary Material_FINAL re-submission.pdf
- pharmaceuticals-3463188-supp/SupplementaryVideo1.mp4
- pharmaceuticals-3463188-supp/supplementaryvideo1legend.pdf
